# Supplementary material for: Randomized controlled trial demonstrates response to a probiotic intervention for metabolic syndrome that may correspond to diet
Source: Gut Microbes. 2023 Feb 19;15(1):2178794. doi: 10.1080/19490976.2023.2178794 (PMC9980610; doi:10.1080/19490976.2023.2178794)
Supplement: Supplemental Material [file KGMI_A_2178794_SM2466.zip]

Archive with 12 entries (12 files):
- newTableS10_asv_pcoa_loadings.xlsx
- newTableS11_siggenes_food_med_all_grps.xlsx
- newTableS12_ndsr_2_food_tenpercent_annotated_final.xlsx
- newTableS1_demographics.docx
- newTableS2_food_time_lme_obj_supp_table.xlsx
- newTableS3_primaryoutcome.docx
- newTableS4_pvalues_relFig2A.docx
- newTableS5_paired_pvalues_relFig2C.docx
- newTableS6_demographics_RNR.docx
- newTableS7_metsyn_medication.xlsx
- newTableS8_unpaired_pvalues_relFig2C.docx
- newTableS9_olink_panel.xlsx
