# Supplementary material for: Randomized controlled trial demonstrates response to a probiotic intervention for metabolic syndrome that may correspond to diet
Source: Gut Microbes. 2023 Feb 19;15(1):2178794. doi: 10.1080/19490976.2023.2178794 (PMC9980610; doi:10.1080/19490976.2023.2178794)
Supplement: Supplemental Material [file KGMI_A_2178794_SM2466.zip › newTableS11_siggenes_food_med_all_grps.xlsx]

## Sheet: siggenes_food_avg_all_grps
Table S11. Significantly different nutrient data from probiotic responders and non-responders. Values represent median for the group.
Nutrient intake parameter	Placebo	Probiotic Non-responder	Probiotic Responder
Added Sugars by Available Carbohydrate (g)	0.08	0.11	0.3
Added Sugars by Total Sugars (g)	0.24	0.17	0.41
Calcium (mg)	6.46	6.36	8.81
Folate DFE (mcg)	4.16	3.75	4.97
Glycemic Index bread reference	6.31	6.07	7.91
Glycemic Index glucose reference	4.42	4.24	5.53
Glycemic Load bread reference	1.04	0.97	1.47
Glycemic Load glucose reference	0.72	0.677217	1.03
Lactose (g)	0.18	0.17	0.09
Sodium (mg)	26.93	23.67	27.78
Sucrose (g)	0.18	0.166215	0.3
Total Folate mcg	3.32	2.8	4.35
Total Sugars (g)	0.57	0.54	0.89
Zinc (mg)	0.09	0.0695075	0.1
