# Supplementary material for: Randomized controlled trial demonstrates response to a probiotic intervention for metabolic syndrome that may correspond to diet
Source: Gut Microbes. 2023 Feb 19;15(1):2178794. doi: 10.1080/19490976.2023.2178794 (PMC9980610; doi:10.1080/19490976.2023.2178794)
Supplement: Supplemental Material [file KGMI_A_2178794_SM2466.zip › newTableS12_ndsr_2_food_tenpercent_annotated_final.xlsx]

## Sheet: ndsr_2_food_tenpercent
Table S11. Annotation of food data to food category.
Food	Food Groups
beer, regular	alcohol
wine, white pinot	alcohol
zinfandel wine, red	alcohol
coffee, regular (caffeinated), made from ground	beverage
espresso, regular, without flavored syrup	beverage
lemonade and lemon drinks, purchased ready-to-drink, regular	beverage
tea, brewed (from tea leaves or tea bag) - all flavors or plain, regular, unsweetened	beverage
water - bottled, spring water	beverage
water - tap	beverage
Cheddar cheese, natural	dairy
cheese, Laughing Cow Mini Babybel Original	dairy
cream, half & half, regular (10-12% fat)	dairy
feta cheese, regular	dairy
Greek yogurt, plain, nonfat (<1% fat)	dairy
milk, 2% fat or reduced fat	dairy
milk, whole (3.5 - 4% fat)	dairy
eggs, boiled (hard or soft)	eggs
eggs, fried, whole egg	eggs
scrambled egg, plain	eggs
butter, regular, salted	fats
oil, olive	fats
apple, fresh, with skin	fruits
banana, fresh or ripe	fruits
berries, unknown type, fresh	fruits
blueberries, fresh	fruits
cantaloupe, fresh	fruits
carrots, raw	fruits
grapes, fresh	fruits
nectarine - fresh	fruits
orange, fresh	fruits
peach, fresh	fruits
strawberries, fresh	fruits
tomato, raw	fruits
bread, naan (Indian tandoori bread)	grains
chips - snack type, potato, regular, salted	grains
English muffin, white, plain or with seasoning	grains
grits (polenta), unknown cooking type	grains
oatmeal (avena), instant cooking, plain	grains
pretzels, hard type, salted, twists or rings	grains
quinoa, cooked	grains
rice, brown, regular cooking, cooked in salted water	grains
rice, white, regular cooking, cooked in salted water	grains
rolls, white, baked commercially	grains
wheat bread, wheat, regular	grains
wheat bread, whole grain white	grains
wheat bread, whole wheat, regular, commercial	grains
hummus (chickpea dip)	legumes
soup, lentil, prepared from recipe	legumes
bacon, regular, regular cut, regular	meat
chicken, breast, skin removed before cooking	meat
chicken, leg (thigh and drumstick), skin eaten	meat
chicken, wing, skin eaten	meat
ground beef or hamburger, 10% fat (90% lean meat)	meat
curry (meat or vegetables in sauce), shrimp	misc
French fries, from a restaurant, fast food restaurant, other or unknown location	misc
sandwich, barbecued "meat" on a bun (e.g. shredded or pulled chicken, pork or beef)	misc
almonds, almond butter, with salt	nuts
almonds, raw (dried - unblanched)	nuts
peanut butter, regular, with salt	nuts
barbecue sauce, commercial	sauce
ketchup, regular	sauce
mustard, regular, regular	sauce
sauce, marinara, commercial	sauce
vinegar-based dressing, oil and vinegar, commercial	sauce
vinegar, balsamic	sauce
chocolate candy, chocolate pieces, milk, plain	sweets
cookies and bars, chocolate chip, without nuts, commercial package, regular	sweets
honey	sweets
ice cream sandwich, regular	sweets
jams or preserves, regular	sweets
marmalade, regular	sweets
sugar, white granulated	sweets
arugula - raw	vegetables
asparagus, cooked from fresh	vegetables
avocado, black skin - California type	vegetables
broccoli, cooked from fresh	vegetables
Brussels sprouts, cooked from fresh	vegetables
cucumber, raw, with peel	vegetables
cucumber, raw, without peel	vegetables
garlic, fresh	vegetables
ginger root - raw	vegetables
green or string beans, cooked from fresh	vegetables
green peas, cooked from frozen	vegetables
lettuce, mixed greens	vegetables
mushrooms, portabella, cooked from fresh	vegetables
olives, black	vegetables
onion, white, yellow or red, cooked	vegetables
onion, white, yellow or red, raw	vegetables
peppers, sweet red, raw	vegetables
potato, baked, plain, skin not eaten	vegetables
spinach, raw	vegetables
tossed salad, with dressing, with tomatoes and/or carrots, with avocado	vegetables
zucchini, raw	vegetables
