# Supplementary material for: Randomized controlled trial demonstrates response to a probiotic intervention for metabolic syndrome that may correspond to diet
Source: Gut Microbes. 2023 Feb 19;15(1):2178794. doi: 10.1080/19490976.2023.2178794 (PMC9980610; doi:10.1080/19490976.2023.2178794)
Supplement: Supplemental Material [file KGMI_A_2178794_SM2466.zip › newTableS2_food_time_lme_obj_supp_table.xlsx]

## Sheet: food_time_lme_obj_supp_table
Table S2, Related to Figure S1. Linear mixed effects modeling for stable food intake over course of study
Nutrition_intake	correlation	pValue	pValueAdj	pValue_grp	pValue_grpAdj	intercept	stdE
Total.Carbohydrate..g.	-0.0801971	0.0167612	0.362041	0.39647	0.766527	-0.234044	0.0331788
Sucrose..g.	-0.13954	0.0133325	0.362041	0.0211144	0.766527	-0.385832	0.055762
Vitamin.B.6..pyridoxine..pyridoxyl...pyridoxamine...mg.	0.0947212	0.00757104	0.362041	0.243878	0.766527	0.216617	0.0350203
Pantothenic.acid..mg.	0.0924163	0.0143975	0.362041	0.266506	0.766527	0.211069	0.0373547
Vitamin.D2..ergocalciferol...mcg.	0.156036	0.0062256	0.362041	0.703287	0.825598	0.0522253	0.0562871
Total.Sugars..g.	-0.0941028	0.0337141	0.52016	0.170596	0.766527	-0.310826	0.0439365
Thiamin..vitamin.B1...mg.	0.0897569	0.0326298	0.52016	0.286013	0.766527	0.190065	0.0416461
Energy..kcal.	-0.0927975	0.0489369	0.52377	0.211423	0.766527	-0.29368	0.046769
Riboflavin..vitamin.B2...mg.	0.0844975	0.0517803	0.52377	0.560296	0.788265	0.102844	0.0431218
Vitamin.B.12..cobalamin...mcg.	-0.0557934	0.0533469	0.52377	0.925418	0.979854	-0.0529974	0.0286648
Glycitein..mg.	-0.110528	0.0393038	0.52377	0.513655	0.766527	-0.140013	0.0531915
Total.Dietary.Fiber..g.	-0.0454049	0.092997	0.668267	0.334895	0.766527	-0.25425	0.0268696
Added.Sugars..by.Total.Sugars...g.	-0.0709647	0.10519	0.668267	0.0886335	0.766527	-0.389784	0.0435535
Total.Trans.Fatty.Acids..TRANS...g.	-0.0944806	0.0909891	0.668267	0.222975	0.766527	-0.21281	0.0555642
Vegetable.Protein..g.	-0.077577	0.0871741	0.668267	0.213157	0.766527	-0.254007	0.045077
Daidzein..mg.	-0.079456	0.105053	0.668267	0.51936	0.766527	-0.146198	0.0487455
Genistein..mg.	-0.0872426	0.0747527	0.668267	0.537639	0.7742	-0.142164	0.0486409
Added.Sugars..by.Available.Carbohydrate...g.	-0.0421661	0.29182	0.747279	0.115358	0.766527	-0.342439	0.0398694
Glycemic.Load..glucose.reference.	-0.0384368	0.296166	0.747279	0.262468	0.766527	-0.262099	0.036673
Glycemic.Load..bread.reference.	-0.0394811	0.283646	0.747279	0.264672	0.766527	-0.260504	0.0367008
Galactose..g.	0.067875	0.220477	0.747279	0.119805	0.766527	0.343886	0.0551811
Total.Fat..g.	-0.0556495	0.181365	0.747279	0.569303	0.788265	-0.132731	0.041456
Total.Monounsaturated.Fatty.Acids..MUFA...g.	-0.0588774	0.213642	0.747279	0.380143	0.766527	-0.149581	0.0471566
Total.Polyunsaturated.Fatty.Acids..PUFA...g.	-0.0602763	0.25616	0.747279	0.206274	0.766527	-0.21682	0.0528941
Omega.3.Fatty.Acids..g.	-0.0752671	0.207213	0.747279	0.745919	0.839158	-0.0331682	0.0594358
Omega.6.Fatty.Acids..g.	-0.0662818	0.194374	0.747279	0.135972	0.766527	-0.263322	0.0508616
Linoleic.acid.LA..PUFA.18.2...g.	-0.0675674	0.183758	0.747279	0.125366	0.766527	-0.275418	0.050612
Threonine..g.	-0.0522583	0.292929	0.747279	0.449056	0.766527	-0.0851864	0.049526
Magnesium..mg.	-0.0432954	0.250855	0.747279	0.392356	0.766527	-0.19888	0.037569
Manganese..mg.	0.0436589	0.29653	0.747279	0.981935	0.98607	-0.0198575	0.041687
Phosphorus..mg.	-0.0407354	0.297528	0.747279	0.525213	0.766527	-0.129796	0.0389762
Potassium..mg.	-0.0448999	0.145974	0.747279	0.211014	0.766527	0.318335	0.0307331
Sodium..mg.	-0.0621022	0.233961	0.747279	0.468399	0.766527	-0.114456	0.0519814
Zinc..mg.	0.0585105	0.193838	0.747279	0.430047	0.766527	0.143464	0.044844
Natural.Folate..food.folate...mcg.	-0.0493072	0.271749	0.747279	0.283945	0.766527	-0.209954	0.0447099
Synthetic.Folate..folic.acid...mcg.	0.0511386	0.163197	0.747279	0.14146	0.766527	0.274357	0.0365066
Niacin..vitamin.B3...mg.	0.0435382	0.297334	0.747279	0.416513	0.766527	0.168238	0.0416413
Retinol..mcg.	0.0517385	0.214075	0.747279	0.520026	0.766527	-0.132399	0.0414783
Beta.Carotene..provitamin.A.carotenoid...mcg.	-0.0687639	0.236138	0.747279	0.501534	0.766527	-0.127158	0.0578268
Phytic.Acid..mg.	-0.0613761	0.159147	0.747279	0.38518	0.766527	-0.204261	0.0433907
Oxalic.Acid..mg.	-0.0779174	0.239712	0.747279	0.714334	0.828364	-0.0295533	0.0660276
Acesulfame.Potassium..mg.	-0.0848106	0.233286	0.747279	0.410742	0.766527	-0.0829136	0.070886
Aspartame..mg.	-0.0818368	0.175405	0.747279	0.127759	0.766527	-0.230907	0.0601284
Sucralose..mg.	0.0614199	0.322618	0.79188	0.487441	0.766527	-0.105358	0.0619065
Insoluble.Dietary.Fiber..g.	-0.0334622	0.364407	0.874578	0.223788	0.766527	-0.277298	0.0367889
Water..g.	-0.0255838	0.401882	0.908634	0.250758	0.766527	-0.245092	0.0304392
Glycemic.Index..glucose.reference.	-0.0281677	0.500871	0.908634	0.485597	0.766527	-0.17559	0.0417521
Glycemic.Index..bread.reference.	-0.0281443	0.501453	0.908634	0.48572	0.766527	-0.1756	0.0417743
Alcohol..g.	-0.0341231	0.534136	0.908634	0.61635	0.811778	0.0634326	0.0547683
Fructose..g.	-0.0260102	0.561593	0.908634	0.203124	0.766527	-0.280816	0.0447154
Total.Saturated.Fatty.Acids..g.	-0.0237241	0.575007	0.908634	0.679637	0.825598	-0.113989	0.0422258
EPA..PUFA.20.5...g.	-0.0297015	0.526118	0.908634	0.203838	0.766527	0.344199	0.0467501
DHA..PUFA.22.6...g.	-0.0331439	0.531032	0.908634	0.230737	0.766527	0.327198	0.0527947
Total.Protein..g.	-0.0243394	0.540887	0.908634	0.728654	0.828364	-0.044401	0.0397197
Nitrogen..g.	-0.0331588	0.461864	0.908634	0.32986	0.766527	-0.142554	0.0449582
Arginine..g.	-0.0268384	0.59389	0.908634	0.492312	0.766527	-0.0763653	0.0502335
Cystine..g.	-0.0293994	0.590868	0.908634	0.82769	0.912148	0.0022122	0.0545792
Glutamic.Acid..g.	-0.0277069	0.520057	0.908634	0.597811	0.804602	-0.0794385	0.0429783
Glycine..g.	-0.0327641	0.513712	0.908634	0.638192	0.820533	-0.00984789	0.0500583
Histidine..g.	-0.0329261	0.528477	0.908634	0.521718	0.766527	-0.0456846	0.0521228
Proline..g.	0.0242339	0.616737	0.908634	0.270958	0.766527	-0.183549	0.0483274
Copper..mcg.	0.0290705	0.541308	0.908634	0.860589	0.938824	0.0159297	0.0474899
Selenium..mcg.	0.0229088	0.593428	0.908634	0.320361	0.766527	0.207941	0.0428248
Betaine..mg.	0.0259683	0.630995	0.908634	0.684482	0.825598	-0.0809295	0.0539607
Choline..mg.	-0.0218659	0.624525	0.908634	0.297769	0.766527	-0.16764	0.0445887
Total.Folate..mcg.	0.0175825	0.546329	0.908634	0.323524	0.766527	0.181866	0.0290836
Niacin.Equivalents..mg.	-0.0211957	0.612271	0.908634	0.582939	0.79693	-0.0741586	0.0417382
Vitamin.A..RAE..mcg.	0.0222445	0.603484	0.908634	0.98192	0.98607	-0.026748	0.0427432
Vitamin.C..ascorbic.acid...mg.	0.0455793	0.51472	0.908634	0.399755	0.766527	0.0919968	0.0698052
Vitamin.D..mcg.	0.023927	0.450345	0.908634	0.89314	0.955041	0.0363854	0.0316209
Vitamin.E..natural...mg.	-0.027951	0.615945	0.908634	0.221128	0.766527	-0.189573	0.0556148
Vitamin.K..phylloquinone...mcg.	-0.0437128	0.433035	0.908634	0.513	0.766527	-0.106316	0.0556157
Caffeine..mg.	-0.0268521	0.425722	0.908634	0.0985652	0.766527	-0.367403	0.0336256
Coumestrol..mg.	-0.0569712	0.423557	0.908634	0.47589	0.766527	-0.0722865	0.071009
Tagatose..mg.	-0.0439752	0.498635	0.908634	0.964936	0.98607	-0.0109226	0.0648436
Vitamin.E..synthetic...mg.	0.032087	0.64271	0.913325	0.421629	0.766527	-0.0960734	0.0690356
Beta.Cryptoxanthin..provitamin.A.carotenoid...mcg.	-0.0262864	0.666056	0.934208	0.979849	0.98607	-0.0208305	0.060797
Linolenic.acid.ALA..PUFA.18.3...g.	-0.0236638	0.704175	0.966081	0.176833	0.766527	-0.211507	0.0622132
Aspartic.Acid..g.	-0.0174814	0.709725	0.966081	0.517608	0.766527	-0.0697797	0.0468815
Calcium..mg.	0.014978	0.724561	0.966081	0.890963	0.955041	-0.0911185	0.0424323
Folate..DFE..mcg.	0.0115052	0.720891	0.966081	0.380304	0.766527	0.157878	0.032147
Arachidonic.acid..PUFA.20.4...g.	0.0177127	0.759952	0.988854	0.726516	0.828364	0.142174	0.0578728
Lycopene..mcg.	0.0205494	0.756753	0.988854	0.349277	0.766527	-0.131111	0.0662298
Soluble.Dietary.Fiber..g.	0.00568538	0.858459	0.992685	0.0891092	0.766527	-0.374954	0.0318291
Starch..g.	-0.0113308	0.784817	0.992685	0.603452	0.804602	-0.116538	0.0414284
Glucose..g.	0.00602097	0.887378	0.992685	0.112523	0.766527	-0.340062	0.0424469
Lactose..g.	-0.00458711	0.920843	0.992685	0.98607	0.98607	-0.0341956	0.046089
Maltose..g.	0.00669017	0.907755	0.992685	0.0647536	0.766527	-0.310996	0.0576471
Cholesterol..mg.	-0.00645563	0.889652	0.992685	0.464337	0.766527	-0.110274	0.0464551
DPA..PUFA.22.5...g.	-0.00552128	0.925639	0.992685	0.379038	0.766527	0.224051	0.0590641
Animal.Protein..g.	0.00818791	0.847004	0.992685	0.951141	0.98607	0.0512309	0.0423688
Alanine..g.	-0.00184932	0.969572	0.992685	0.568127	0.788265	-0.0351669	0.0484065
Isoleucine..g.	-0.0084336	0.857935	0.992685	0.495914	0.766527	-0.0675532	0.0470387
Leucine..g.	-0.00577964	0.902721	0.992685	0.674053	0.825598	-0.028804	0.0472127
Lysine..g.	-0.00047265	0.992184	0.992685	0.70033	0.825598	-0.020971	0.0481736
Methionine..g.	-0.00196772	0.967878	0.992685	0.687013	0.825598	-0.0235637	0.0487882
Phenylalanine..g.	-0.00268574	0.955258	0.992685	0.492367	0.766527	-0.0706984	0.0477956
Serine..g.	-0.00418201	0.926992	0.992685	0.475718	0.766527	-0.0744117	0.0455687
Tryptophan..g.	0.00198721	0.971322	0.992685	0.624402	0.812474	-0.0701481	0.0551903
Tyrosine..g.	0.0103802	0.82791	0.992685	0.418558	0.766527	-0.0845604	0.0476732
Valine..g.	-0.000448778	0.992685	0.992685	0.697109	0.825598	-0.0126062	0.0488748
Iron..mg.	-0.0055713	0.872827	0.992685	0.309671	0.766527	-0.222254	0.0347502
Alpha.Carotene..provitamin.A.carotenoid...mcg.	0.00246098	0.966411	0.992685	0.263675	0.766527	-0.202764	0.0583509
Vitamin.D3..cholecalciferol...mcg.	-0.0088194	0.874781	0.992685	0.360584	0.766527	0.233895	0.0558759
Vitamin.E..mg.	-0.00120387	0.934329	0.992685	0.671842	0.825598	-0.114486	0.0145874
Lutein...Zeaxanthin..mcg.	-0.0129443	0.81032	0.992685	0.517503	0.766527	-0.106003	0.0538432
Biochanin.A..mg.	0.00155048	0.982664	0.992685	0.771821	0.859347	0.029256	0.0712449
Saccharin..mg.	0.00792649	0.911264	0.992685	0.25218	0.766527	-0.116145	0.0710135
