# Supplementary material for: Randomized controlled trial demonstrates response to a probiotic intervention for metabolic syndrome that may correspond to diet
Source: Gut Microbes. 2023 Feb 19;15(1):2178794. doi: 10.1080/19490976.2023.2178794 (PMC9980610; doi:10.1080/19490976.2023.2178794)
Supplement: Supplemental Material [file KGMI_A_2178794_SM2466.zip › newTableS7_metsyn_medication.xlsx]

## Sheet: Sheet1
Table S7, Related to Figure 2. Metabolic syndrome medication use at study enrollment.
Chi-square, two-tailed P value = 0.66 between groups
Group	MetSyn Medication
placebo	Glipizide, Metformin
placebo	Lisinopril
placebo	Lisinopril
placebo	Losartan
placebo	Losartan, Hydrochlorothiazide
placebo	Simvastatin, Lisinopril
placebo	none
placebo	none
placebo	none
placebo	none
placebo	none
placebo	none
placebo	none
non-responder	Artorvastatin
non-responder	Lipitor
non-responder	Lisinopril
non-responder	Lisinopril
non-responder	Lisinopril, Simvastatin
non-responder	Losarta, Amlodipine
non-responder	Metformin
non-responder	none
non-responder	none
non-responder	none
non-responder	none
non-responder	none
responder	Amlopidine, Atorvastatin
responder	Lipitor
responder	Losartan
responder	Toprimate
responder	none
responder	none
responder	none
responder	none
responder	none
responder	none
responder	none
responder	none
responder	none
responder	none
