# Supplementary material for: Randomized controlled trial demonstrates response to a probiotic intervention for metabolic syndrome that may correspond to diet
Source: Gut Microbes. 2023 Feb 19;15(1):2178794. doi: 10.1080/19490976.2023.2178794 (PMC9980610; doi:10.1080/19490976.2023.2178794)
Supplement: Supplemental Material [file KGMI_A_2178794_SM2466.zip › newTableS9_olink_panel.xlsx]

## Sheet: Sheet1
Table S9, Related to Figure 2D. Olink inflammation panel
Panel	Assay	Uniprot ID	OlinkID	LOD	Missing Data freq.
Olink INFLAMMATION(v.3011)	IL8	P10145	OID00471	1.94639	0
Olink INFLAMMATION(v.3011)	VEGFA	P15692	OID00472	2.17102	0
Olink INFLAMMATION(v.3011)	CD8A	P01732	OID05124	1.30542	0
Olink INFLAMMATION(v.3011)	MCP-3	P80098	OID00474	1.23928	0.0122
Olink INFLAMMATION(v.3011)	GDNF	P39905	OID00475	0.85679	0
Olink INFLAMMATION(v.3011)	CDCP1	Q9H5V8	OID00476	0.11952	0
Olink INFLAMMATION(v.3011)	CD244	Q9BZW8	OID00477	1.05953	0
Olink INFLAMMATION(v.3011)	IL7	P13232	OID00478	1.1136	0
Olink INFLAMMATION(v.3011)	OPG	O00300	OID00479	1.28023	0
Olink INFLAMMATION(v.3011)	LAP TGF-beta-1	P01137	OID00480	1.11704	0
Olink INFLAMMATION(v.3011)	uPA	P00749	OID00481	1.65927	0
Olink INFLAMMATION(v.3011)	IL6	P05231	OID00482	1.13742	0
Olink INFLAMMATION(v.3011)	IL-17C	Q9P0M4	OID00483	1.06423	0.01829
Olink INFLAMMATION(v.3011)	MCP-1	P13500	OID00484	1.32791	0
Olink INFLAMMATION(v.3011)	IL-17A	Q16552	OID00485	0.30538	0.14024
Olink INFLAMMATION(v.3011)	CXCL11	O14625	OID00486	1.40554	0
Olink INFLAMMATION(v.3011)	AXIN1	O15169	OID00487	1.31752	0.03659
Olink INFLAMMATION(v.3011)	TRAIL	P50591	OID00488	0.83875	0
Olink INFLAMMATION(v.3011)	IL-20RA	Q9UHF4	OID00489	0.78444	0.45122
Olink INFLAMMATION(v.3011)	CXCL9	Q07325	OID00490	1.16872	0
Olink INFLAMMATION(v.3011)	CST5	P28325	OID00491	1.77561	0
Olink INFLAMMATION(v.3011)	IL-2RB	P14784	OID00492	0.79527	0.45732
Olink INFLAMMATION(v.3011)	IL-1 alpha	P01583	OID00493	1.86115	0.9939
Olink INFLAMMATION(v.3011)	OSM	P13725	OID00494	1.40633	0
Olink INFLAMMATION(v.3011)	IL2	P60568	OID00495	1.43417	1
Olink INFLAMMATION(v.3011)	CXCL1	P09341	OID00496	2.43483	0
Olink INFLAMMATION(v.3011)	TSLP	Q969D9	OID00497	1.79669	0.82317
Olink INFLAMMATION(v.3011)	CCL4	P13236	OID00498	1.87051	0
Olink INFLAMMATION(v.3011)	CD6	Q8WWJ7	OID00499	1.02051	0
Olink INFLAMMATION(v.3011)	SCF	P21583	OID00500	1.29571	0
Olink INFLAMMATION(v.3011)	IL18	Q14116	OID00501	1.40048	0
Olink INFLAMMATION(v.3011)	SLAMF1	Q13291	OID00502	1.28905	0
Olink INFLAMMATION(v.3011)	TGF-alpha	P01135	OID00503	0.48885	0
Olink INFLAMMATION(v.3011)	MCP-4	Q99616	OID00504	2.54893	0
Olink INFLAMMATION(v.3011)	CCL11	P51671	OID00505	1.69311	0
Olink INFLAMMATION(v.3011)	TNFSF14	O43557	OID00506	1.69023	0
Olink INFLAMMATION(v.3011)	FGF-23	Q9GZV9	OID00507	1.3842	0.06707
Olink INFLAMMATION(v.3011)	IL-10RA	Q13651	OID00508	1.00733	0.05488
Olink INFLAMMATION(v.3011)	FGF-5	Q8NF90	OID00509	1.69078	0.03049
Olink INFLAMMATION(v.3011)	MMP-1	P03956	OID00510	1.253	0
Olink INFLAMMATION(v.3011)	LIF-R	P42702	OID00511	1.36104	0
Olink INFLAMMATION(v.3011)	FGF-21	Q9NSA1	OID00512	1.75363	0
Olink INFLAMMATION(v.3011)	CCL19	Q99731	OID00513	1.12636	0
Olink INFLAMMATION(v.3011)	IL-15RA	Q13261	OID00514	0.73897	0.04268
Olink INFLAMMATION(v.3011)	IL-10RB	Q08334	OID00515	1.08181	0
Olink INFLAMMATION(v.3011)	IL-22 RA1	Q8N6P7	OID00516	1.58503	0.95732
Olink INFLAMMATION(v.3011)	IL-18R1	Q13478	OID00517	1.34288	0
Olink INFLAMMATION(v.3011)	PD-L1	Q9NZQ7	OID00518	2.19358	0
Olink INFLAMMATION(v.3011)	Beta-NGF	P01138	OID00519	1.10052	0
Olink INFLAMMATION(v.3011)	CXCL5	P42830	OID00520	1.59127	0
Olink INFLAMMATION(v.3011)	TRANCE	O14788	OID00521	0.686	0
Olink INFLAMMATION(v.3011)	HGF	P14210	OID00522	1.53262	0
Olink INFLAMMATION(v.3011)	IL-12B	P29460	OID00523	-0.39519	0
Olink INFLAMMATION(v.3011)	IL-24	Q13007	OID00524	1.35608	0.82317
Olink INFLAMMATION(v.3011)	IL13	P35225	OID00525	0.59888	0.87195
Olink INFLAMMATION(v.3011)	ARTN	Q5T4W7	OID00526	0.46586	0.59756
Olink INFLAMMATION(v.3011)	MMP-10	P09238	OID00527	0.86374	0
Olink INFLAMMATION(v.3011)	IL10	P22301	OID00528	1.72449	0
Olink INFLAMMATION(v.3011)	TNF	P01375	OID00529	0.87388	0.83537
Olink INFLAMMATION(v.3011)	CCL23	P55773	OID00530	1.5206	0
Olink INFLAMMATION(v.3011)	CD5	P06127	OID00531	0.78099	0
Olink INFLAMMATION(v.3011)	CCL3	P10147	OID00532	1.49856	0
Olink INFLAMMATION(v.3011)	Flt3L	P49771	OID00533	1.4183	0
Olink INFLAMMATION(v.3011)	CXCL6	P80162	OID00534	1.01373	0
Olink INFLAMMATION(v.3011)	CXCL10	P02778	OID00535	1.68761	0
Olink INFLAMMATION(v.3011)	4E-BP1	Q13541	OID00536	0.75332	0
Olink INFLAMMATION(v.3011)	IL-20	Q9NYY1	OID00537	1.20961	0.72561
Olink INFLAMMATION(v.3011)	SIRT2	Q8IXJ6	OID00538	2.13614	0.06707
Olink INFLAMMATION(v.3011)	CCL28	Q9NRJ3	OID00539	1.06536	0
Olink INFLAMMATION(v.3011)	DNER	Q8NFT8	OID01213	0.73193	0
Olink INFLAMMATION(v.3011)	EN-RAGE	P80511	OID00541	0.7359	0
Olink INFLAMMATION(v.3011)	CD40	P25942	OID00542	1.44444	0
Olink INFLAMMATION(v.3011)	IL33	O95760	OID00543	1.88653	1
Olink INFLAMMATION(v.3011)	IFN-gamma	P01579	OID00544	1.06976	0.93902
Olink INFLAMMATION(v.3011)	FGF-19	O95750	OID00545	1.28546	0
Olink INFLAMMATION(v.3011)	IL4	P05112	OID00546	0.63013	0.79268
Olink INFLAMMATION(v.3011)	LIF	P15018	OID00547	1.39847	0.73171
Olink INFLAMMATION(v.3011)	NRTN	Q99748	OID00548	1.05679	0.81098
Olink INFLAMMATION(v.3011)	MCP-2	P80075	OID00549	1.03294	0
Olink INFLAMMATION(v.3011)	CASP-8	Q14790	OID00550	1.03423	0
Olink INFLAMMATION(v.3011)	CCL25	O15444	OID00551	1.12949	0
Olink INFLAMMATION(v.3011)	CX3CL1	P78423	OID00552	1.23758	0
Olink INFLAMMATION(v.3011)	TNFRSF9	Q07011	OID00553	1.49933	0
Olink INFLAMMATION(v.3011)	NT-3	P20783	OID00554	0.84829	0
Olink INFLAMMATION(v.3011)	TWEAK	O43508	OID00555	1.3849	0
Olink INFLAMMATION(v.3011)	CCL20	P78556	OID00556	1.41844	0
Olink INFLAMMATION(v.3011)	ST1A1	P50225	OID00557	0.62696	0.01829
Olink INFLAMMATION(v.3011)	STAMBP	O95630	OID00558	1.47204	0
Olink INFLAMMATION(v.3011)	IL5	P05113	OID00559	1.27559	0.47561
Olink INFLAMMATION(v.3011)	ADA	P00813	OID00560	1.12778	0
Olink INFLAMMATION(v.3011)	TNFB	P01374	OID00561	1.06361	0
Olink INFLAMMATION(v.3011)	CSF-1	P09603	OID00562	0.9628	0
Olink INFLAMMATION	Plate ID
Olink INFLAMMATION	QC Warning
